# Supplementary material for: Identification of New Cultivar and Different Provenances of Dendrocalamus brandisii (Poaceae: Bambusoideae) Using Simple Sequence Repeats Developed from the Whole Genome
Source: Plants (Basel). 2024 Oct 17;13(20):2910. doi: 10.3390/plants13202910 (PMC11511551; doi:10.3390/plants13202910)
Supplement: Supplementary file 1 [file plants-13-02910-s001.zip]

Archive with 12 entries (12 files):
- Figure S1 The difference in shoot sheaths color and the number of  main branches between 'Manxie No.1' and D. brandisii.png
- Figure S2. Preliminary screening results of agarose gel electrophoresis with some primers.png
- Figure S3. The correlation between alleles and PIC values.png
- Figure S4. Cluster analysis of 15 sweet dragon bamboo germplasms based on SSR markers.png
- Table S1. The number of perfect SSRs contained in compound SSRs and their respective proportions.xlsx
- Table S2. Connection sequence length of compound SSRs containing two perfect SSRs..xlsx
- Table S3. The number of motif repetitions of various types of perfect SSRs..xlsx
- Table S4. Information on 28 pairs of polymorphic primers.xlsx
- Table S5. Genetic similarity coefficients between every two of the 12 materials..xlsx
- Table S6. DNA fingerprint information of the 12 materials..xlsx
- Table S7. The PCR System and PCR program of TP-M13-SSR PCR Method..xlsx
- Table S8. Nine sets of core primers for 12 materials.xlsx
