# Supplementary material for: Identification of New Cultivar and Different Provenances of Dendrocalamus brandisii (Poaceae: Bambusoideae) Using Simple Sequence Repeats Developed from the Whole Genome
Source: Plants (Basel). 2024 Oct 17;13(20):2910. doi: 10.3390/plants13202910 (PMC11511551; doi:10.3390/plants13202910)
Supplement: Supplementary file 1 [file plants-13-02910-s001.zip › Table S1. The number of perfect SSRs contained in compound SSRs and their respective proportions.xlsx]

## Sheet: 新建 Microsoft Word 文档
Number of single SSRs included	Number	%
2	21789	0.75901
3	4069	0.14174
4	1119	0.03898
5	521	0.01815
6	288	0.01003
7	151	0.00526
8	121	0.00421
9	96	0.00334
10	90	0.00314
11	54	0.00188
12	42	0.00146
13	43	0.0015
14	35	0.00122
15	32	0.00111
16	38	0.00132
17	24	0.00084
18	21	0.00073
19	17	0.00059
20	23	0.0008
21	17	0.00059
22	14	0.00049
23	15	0.00052
24	6	0.00021
25	10	0.00035
26	7	0.00024
27	8	0.00028
28	5	0.00017
29	2	7e-05
30	3	0.0001
31	4	0.00014
32	4	0.00014
33	3	0.0001
34	1	3e-05
36	4	0.00014
37	2	7e-05
38	4	0.00014
39	1	3e-05
40	5	0.00017
41	1	3e-05
43	2	7e-05
44	3	0.0001
46	1	3e-05
47	2	7e-05
48	1	3e-05
49	2	7e-05
50	2	7e-05
56	2	7e-05
64	1	3e-05
65	1	3e-05
78	1	3e-05
Total	28, 707	1

## Sheet: Sheet1
Table S1. The number of perfect SSRs contained in compound SSRs and their respective proportions
Number of perfect SSRs included	Number	%
2	21789	75.901
3	4069	14.174
4	1119	3.898
5	521	1.815
6	288	1.003
7	151	0.526
8	121	0.421
9	96	0.334
10	90	0.314
11	54	0.188
12	42	0.146
13	43	0.15
14	35	0.122
15	32	0.111
16	38	0.132
17	24	0.084
18	21	0.073
19	17	0.059
20	23	0.08
21	17	0.059
22	14	0.049
23	15	0.052
24	6	0.021
25	10	0.035
26	7	0.024
27	8	0.028
28	5	0.017
29	2	0.007
30	3	0.01
31	4	0.014
32	4	0.014
33	3	0.01
34	1	0.003
36	4	0.014
37	2	0.007
38	4	0.014
39	1	0.003
40	5	0.017
41	1	0.003
43	2	0.007
44	3	0.01
46	1	0.003
47	2	0.007
48	1	0.003
49	2	0.007
50	2	0.007
56	2	0.007
64	1	0.003
65	1	0.003
78	1	0.003
Total	28707	100
