# Supplementary material for: Identification of New Cultivar and Different Provenances of Dendrocalamus brandisii (Poaceae: Bambusoideae) Using Simple Sequence Repeats Developed from the Whole Genome
Source: Plants (Basel). 2024 Oct 17;13(20):2910. doi: 10.3390/plants13202910 (PMC11511551; doi:10.3390/plants13202910)
Supplement: Supplementary file 1 [file plants-13-02910-s001.zip › Table S2. Connection sequence length of compound SSRs containing two perfect SSRs..xlsx]

## Sheet: Sheet1
Table S2. Connection sequence length of compound SSRs containing two perfect SSRs.
Connection sequence length (nt)	Number	%
0	9124	41.87
1	1305	5.99
2	1258	5.77
3	357	1.64
4	287	1.32
5	244	1.12
6	255	1.17
7	206	0.95
8	197	0.9
9	197	0.9
10	225	1.03
11	158	0.73
12	208	0.95
13	148	0.68
14	161	0.74
15	143	0.66
16	127	0.58
17	106	0.49
18	114	0.52
19	123	0.56
20	93	0.43
21	112	0.51
22	109	0.5
23	87	0.4
24	119	0.55
25	92	0.42
26	97	0.45
27	73	0.34
28	73	0.34
29	68	0.31
30	107	0.49
31	105	0.48
32	83	0.38
33	89	0.41
34	68	0.31
35	69	0.32
36	80	0.37
37	71	0.33
38	64	0.29
39	68	0.31
40	68	0.31
41	93	0.43
42	76	0.35
43	73	0.34
44	81	0.37
45	76	0.35
46	72	0.33
47	89	0.41
48	83	0.38
49	59	0.27
50	98	0.45
51	66	0.3
52	74	0.34
53	77	0.35
54	101	0.46
55	179	0.82
56	160	0.73
57	240	1.1
58	250	1.15
59	237	1.09
60	218	1
61	145	0.67
62	145	0.67
63	92	0.42
64	75	0.34
65	80	0.37
66	49	0.22
67	44	0.2
68	41	0.19
69	60	0.28
70	68	0.31
71	72	0.33
72	61	0.28
73	53	0.24
74	66	0.3
75	67	0.31
76	62	0.28
77	77	0.35
78	54	0.25
79	76	0.35
80	57	0.26
81	51	0.23
82	62	0.28
83	112	0.51
84	70	0.32
85	58	0.27
86	67	0.31
87	57	0.26
88	68	0.31
89	76	0.35
90	50	0.23
91	46	0.21
92	63	0.29
93	62	0.28
94	56	0.26
95	50	0.23
96	52	0.24
97	61	0.28
98	56	0.26
99	43	0.2
100	45	0.21
Total	21789	100
