# Supplementary material for: Identification of New Cultivar and Different Provenances of Dendrocalamus brandisii (Poaceae: Bambusoideae) Using Simple Sequence Repeats Developed from the Whole Genome
Source: Plants (Basel). 2024 Oct 17;13(20):2910. doi: 10.3390/plants13202910 (PMC11511551; doi:10.3390/plants13202910)
Supplement: Supplementary file 1 [file plants-13-02910-s001.zip › Table S3. The number of motif repetitions of various types of perfect SSRs..xlsx]

## Sheet: Sheet1
Table S3. The number of motif repetitions of various types of perfect SSRs.
Di-nucleotides			Tri-nucleotides			Tetra-nucleotides			Penta-nucleotides			Hexa-nucleotides
Repetitions	Number	Percentage	Repetitions	Number	Percentage	Repetitions	Number	Percentage	Repetitions	Number	Percentage	Repetitions	Number	Percentage
119	1	0	46	1	0	55	1	0.0001	22	1	0.0004	34	1	0.001
121	1	0	57	1	0	57	1	0.0001	26	1	0.0004	35	1	0.001
122	1	0	59	1	0	59	1	0.0001	28	1	0.0004	37	1	0.001
125	1	0	62	1	0	60	1	0.0001	29	1	0.0004	38	1	0.001
127	1	0	63	1	0	64	1	0.0001	30	1	0.0004	41	1	0.001
128	1	0	65	1	0	65	1	0.0001	33	1	0.0004	42	1	0.001
131	1	0	67	1	0	67	1	0.0001	38	1	0.0004	27	2	0.002
132	1	0	68	1	0	68	1	0.0001	43	1	0.0004	30	3	0.003
134	1	0	70	1	0	70	1	0.0001	47	1	0.0004	31	3	0.003
135	1	0	74	1	0	74	1	0.0001	48	1	0.0004	32	3	0.003
136	1	0	75	1	0	76	1	0.0001	50	1	0.0004	28	4	0.004
137	1	0	76	1	0	83	1	0.0001	72	1	0.0004	29	5	0.005
140	1	0	77	1	0	85	1	0.0001	21	2	0.0009	25	6	0.006
141	1	0	79	1	0	93	1	0.0001	24	2	0.0009	26	7	0.007
144	1	0	82	1	0	112	1	0.0001	25	2	0.0009	23	8	0.008
151	1	0	85	1	0	116	1	0.0001	13	3	0.0013	24	9	0.009
152	1	0	86	1	0	119	1	0.0001	15	3	0.0013	15	13	0.013
157	1	0	96	1	0	152	1	0.0001	16	3	0.0013	20	13	0.013
187	1	0	98	1	0	154	1	0.0001	18	3	0.0013	10	14	0.014
130	2	0	99	1	0	167	1	0.0001	23	3	0.0013	12	15	0.015
111	3	0	103	1	0	198	1	0.0001	27	3	0.0013	19	15	0.015
114	3	0	127	1	0	243	1	0.0001	14	4	0.0018	18	18	0.018
116	3	0	50	2	0	267	1	0.0001	19	4	0.0018	22	18	0.018
117	3	0	51	2	0	268	1	0.0001	20	4	0.0018	13	19	0.019
118	3	0	56	2	0	279	1	0.0001	11	7	0.0031	16	19	0.019
120	3	0	60	2	0	283	1	0.0001	12	8	0.0035	21	19	0.019
112	4	0	69	2	0	284	1	0.0001	10	16	0.0071	11	20	0.02
115	4	0	71	2	0	293	1	0.0001	9	25	0.011	14	20	0.02
123	4	0	78	2	0	327	1	0.0001	8	50	0.0221	17	21	0.021
124	4	0	80	2	0	329	1	0.0001	7	122	0.0539	9	28	0.028
110	5	0	45	3	0.0001	339	1	0.0001	6	373	0.1648	8	41	0.041
104	6	0	47	3	0.0001	425	1	0.0001	5	1614	0.7132	7	69	0.0689
107	6	0	49	3	0.0001	432	1	0.0001				6	129	0.1289
113	6	0	53	3	0.0001	571	1	0.0001				5	454	0.4535
105	7	0	90	3	0.0001	56	2	0.0002
108	7	0	43	4	0.0001	61	2	0.0002
106	9	0.0001	44	4	0.0001	66	2	0.0002
109	9	0.0001	48	4	0.0001	71	2	0.0002
103	10	0.0001	52	4	0.0001	88	2	0.0002
100	11	0.0001	55	4	0.0001	143	2	0.0002
99	14	0.0001	38	5	0.0001	53	3	0.0004
102	16	0.0001	64	5	0.0001	69	3	0.0004
97	17	0.0001	42	6	0.0001	77	3	0.0004
101	18	0.0001	39	7	0.0001	52	4	0.0005
98	20	0.0001	35	8	0.0002	58	4	0.0005
95	24	0.0002	40	8	0.0002	62	4	0.0005
94	25	0.0002	37	9	0.0002	49	6	0.0007
96	25	0.0002	36	10	0.0002	50	6	0.0007
93	29	0.0002	41	11	0.0002	54	6	0.0007
88	30	0.0002	34	17	0.0003	43	9	0.0011
90	34	0.0002	31	28	0.0006	45	9	0.0011
92	34	0.0002	29	29	0.0006	51	9	0.0011
91	37	0.0003	33	30	0.0006	48	10	0.0012
87	41	0.0003	30	32	0.0006	46	11	0.0013
89	42	0.0003	32	32	0.0006	39	14	0.0017
86	51	0.0004	28	37	0.0007	40	14	0.0017
84	52	0.0004	26	42	0.0008	44	14	0.0017
85	52	0.0004	24	56	0.0011	41	17	0.002
83	57	0.0004	27	57	0.0011	47	17	0.002
82	60	0.0004	22	62	0.0012	38	18	0.0021
81	73	0.0005	25	65	0.0013	42	18	0.0021
79	78	0.0006	21	69	0.0014	36	19	0.0023
80	79	0.0006	23	72	0.0014	35	27	0.0032
78	81	0.0006	18	85	0.0017	31	31	0.0037
76	90	0.0006	19	85	0.0017	37	32	0.0038
75	96	0.0007	16	90	0.0018	32	34	0.0041
77	102	0.0007	20	90	0.0018	33	35	0.0042
74	110	0.0008	15	92	0.0018	34	37	0.0044
73	125	0.0009	17	100	0.002	30	39	0.0046
70	135	0.001	14	115	0.0023	29	41	0.0049
71	135	0.001	13	133	0.0027	27	45	0.0054
72	136	0.001	12	176	0.0035	26	46	0.0055
69	153	0.0011	11	232	0.0047	23	48	0.0057
68	172	0.0012	10	335	0.0067	28	49	0.0058
67	187	0.0013	9	618	0.0124	22	53	0.0063
66	195	0.0014	8	1227	0.0246	24	56	0.0067
64	231	0.0016	7	3128	0.0627	21	59	0.007
65	232	0.0016	6	9588	0.1923	25	63	0.0075
62	238	0.0017	5	33002	0.6618	19	64	0.0076
63	241	0.0017				16	68	0.0081
61	253	0.0018				17	71	0.0085
60	277	0.002				18	71	0.0085
58	291	0.0021				20	74	0.0088
59	305	0.0022				14	75	0.0089
56	348	0.0025				15	78	0.0093
55	351	0.0025				12	87	0.0104
57	351	0.0025				13	89	0.0106
54	371	0.0026				11	108	0.0129
53	381	0.0027				10	124	0.0148
52	431	0.003				9	156	0.0186
50	441	0.0031				8	245	0.0292
51	446	0.0032				7	488	0.0581
48	469	0.0033				6	1259	0.15
46	475	0.0034				5	4377	0.5215
49	484	0.0034
47	491	0.0035
45	525	0.0037
44	541	0.0038
42	578	0.0041
43	588	0.0042
41	593	0.0042
40	605	0.0043
39	634	0.0045
37	636	0.0045
38	650	0.0046
35	657	0.0046
36	660	0.0047
31	666	0.0047
34	678	0.0048
32	685	0.0048
28	708	0.005
29	709	0.005
33	724	0.0051
30	744	0.0053
27	748	0.0053
25	780	0.0055
26	795	0.0056
23	817	0.0058
24	833	0.0059
22	936	0.0066
21	1013	0.0072
20	1060	0.0075
19	1114	0.0079
18	1230	0.0087
17	1332	0.0094
15	1432	0.0101
16	1448	0.0102
14	1641	0.0116
13	1867	0.0132
12	2283	0.0161
11	3247	0.0229
10	5188	0.0366
9	8825	0.0623
8	14630	0.1033
7	22673	0.1602
6	46223	0.3265
Total	141559	1		49866	1		8393	1		2263	1		1001	1
