# Supplementary material for: Identification of New Cultivar and Different Provenances of Dendrocalamus brandisii (Poaceae: Bambusoideae) Using Simple Sequence Repeats Developed from the Whole Genome
Source: Plants (Basel). 2024 Oct 17;13(20):2910. doi: 10.3390/plants13202910 (PMC11511551; doi:10.3390/plants13202910)
Supplement: Supplementary file 1 [file plants-13-02910-s001.zip › Table S4. Information on 28 pairs of polymorphic primers.xlsx]

## Sheet: Sheet1
Table S4. Information on 28 pairs of polymorphic primers
Number	Name	Lacation	Annealing temperature (℃)	Primer sequence	Repeat Motif	Size (bp)	Na.	Distribution	PCR product sequences
1	SSR2	ChrA09	60℃	GGAGAAGGAACCCAGTCAAA	(AT)9	140~152	3	intron	GGAGAAGGAACCCAGTCAAACACCAATATGATTACATATATATATATATATATAAACTATACAGAAAATAGTATAAGACTTCAAAGTATACCTCTGGCTTCAAATCACGATGCACTACTCCCTG
				CAGGGAGTAGTGCATCGTGA
2	SSR84	ChrA05	60℃	GGTCGTCTTCCTCCTCCAG	(GCG)5	161~170	4	intergenic	GGTCGTCTTCCTCCTCCAGCCGCTACAGTGCGCCTGGGGTAGAGGTGCGGCGGCGGCGGCGGCCTGGGCGCCTGGGGGCTTGCCGGCGGTAGAGAAGGGCACCTACGGGTAGCTCTTGACGCAGGCAACCCGTTTTGGGGCTTTGGAGAGGGAGGGAAAC
				GTTTCCCTCCCTCTCCAAAG
3	SSR52	ChrA16	60℃	CCCTTACGCTGAGCAAATGT	(TG)8	336~338	2	intergenic	CCCTTACGCTGAGCAAATGTCACAGTAATCGCTCAACCACAGGAGTTGACTTGTCAACACTTGTCTAGTAGCTGCTCAACTCGATTGAAACTCTACAGGTGTGGCGGTGGAGGAGGTTTAGCAGTGAGGTTAGGCAAGCCGTGATTGGATGCCTAACAACGGTAGAGTTCACTCGAAGCGGCACCGTTTTCTTTTTCTTTGTGTGTGTGTGTGTGAGCGAGTCAGACCCGAGTGAATTCTACCGGGTAGAGCCTATATAAAGAGTTGAGCAGTGAAACGACCTG
				CAGGTCGTTTCACTGCTCAA
4	SSR522	ChrB08	60℃	GTTCCAGAATGTTCGCAGGT	(TC)29	161~169	5	intron	GTTCCAGAATGTTCGCAGGTATGTAGTATGTACATCTCTCTCTCTCTCTCTCTCTCTCTCTCTCTCTCTCTCTCTCTCTCTCTCTCTCTCTCAGCTGCCCTTTGTAGTATTATTCTTCTTTTCTTATGACATCTTTATCATTCCAGCCTGGC
				GCCAGGCTGGAATGATAAAG
5	SSR18	ChrB09	60℃	GTTTAGGTGGCATATTAGAGGTAGG	(AC)6(AT)6(AC)6	150~152	2	intergenic	GTTTAGGTGGCATATTAGAGGTAGGTATAATTACACCTGGAGCTAAAAGATATTTTCCTGTATATATACGTACACACACACACATATATATATATACACACACACACTTCTGTGAATACG
				CGTATTCACAGAAGTGTGTGTGTG
6	SSR394	ChrB11	60℃	ACTAAGGACGACAGGCGAGA	(GGC)5	159~174	6	intergenic	ACTAAGGACGACAGGCGAGATCCACACAGATGGCCAAGACGGTGATGCCACTGCTGGAAAGAGCCGGTAGACGAAGTGGCAGAAGCGGAGAGACTGGCGGCGGCGGCGGCAGCGGAAGGAAGATGAAGCCAGTCAAGCTCCCAGAGAC
				GTCTCTGGGAGCTTGACTGG
7	SSR751	ChrB25	60℃	ATGCTAACGCAAGGAGCAAT	(TC)7	218~220	2	intergenic	ATGCTAACGCAAGGAGCAATCTGATGGTAGTTAGTCTGGCGACAGGAGAATAGGTATCAAAGATATCTTCTCTCTCTCTCTCTAAGTGTAACCCTTGGCCACAAGTCTTGCCTTGTACTTCTCAATGGTTCCATTAGGATTTAGTTTCTTTTTAAAGACCCACTTACATCCTACAGGTTTACACCCGATAGGACGATCTG
				CAGATCGTCCTATCGGGTGT
8	SSR243	ChrA27	60℃	AGCGTGCATTCATTTGTCAG	(AT)6	237~249	3	intergenic	AGCGTGCATTCATTTGTCAGATAAGTACTAGTACTTAAGCAAATGATATTGACACACCATTTACCTCATATATATATATTATATATGTATAGGTCACAGGAATATTCCCTTGTTGGATATAAAGCTCCGCATTAACTTAATTTCCCTGTTATGATATAGTGCACAAACGCAAATTCTGATTAAATAATGTCAAAGCCATTATAACCACTTGGTTAGTCTGTCCTTGCCC
				GGGCAAGGACAGACTAACCA
9	SSR571	ChrB18	60℃	GCAGCGCTGTGACTAGTGTT	(GA)9	130~202	4	intergenic	GCAGCGCTGTGACTAGTGTTGGGCCTGCCCTCTCCCCGTCCACCTTTTCATGCATGCACGGTCACATCTTTGACCATAGTCGTCGACGAGAGAGAGAGAGAGAGAGGGGTAGGCTTGTACGTGCAT
				ATGCACGTACAAGCCTACCC
10	SSR122	ChrA27	60℃	GGGAAGGAAGGCAGCTAATC	(GA)6	152~154	2	intergenic	GGGAAGGAAGGCAGCTAATCAGGGAAGGAGAGAGAGAGAATTGGGGATGGAAGGCATACAGAAGAGAAGGAAGGGCTACTTGGCTCGGGTGGATGGATAAGATTGAGATTGGGCTGATGAGGGAGAGGGAAAGGTGGAAAC
				GTTTCCACCTTTCCCTCTCC
11	SSR599	ChrB01	60℃	CGCTTGCTTCTAGCTTTGCT	(TC)14	161~189	4	intergenic	CGCTTGCTTCTAGCTTTGCTCATCGATCACATTGTTTTCCTCATCTTTATACCACGTTGGGCCCCATGCACGACCATCCTTAATCTCTCTCTCTCTCTCTCTCTCTCTCTCTACACCAGCTTTATGGAAGCCTATAAACTTCGCGTTTCCCCAAACCATCTGCCCTTTGAT
				ATCAAAGGGCAGATGGTTTG
12	SSR41	ChrA23	60℃	CATAGACCACCATGGCAGAA	(AT)51	339~341	2	intergenic	CATAGACCACCATGGCAGAAATTCCATATTCTAGGAAGATATATACATTAATTTTTCTTTATGTGAATACTACACGACGCACAAAAAATATAAACTAGATGAGCATCATAATTGCATCATTAATCTTAACGTTTTTTATTTAATCAAGGATAGACAACCATCATATATATATATATATATATATATATATATATATATATATATATATATATATATATATATATATATATATATATATATATATATATATATATATATATATATAAGCATCTTTTCTGCACCCGGGTGTAATTACTCTCTATGTCGTATCTCACAACGTAGGGAGTATCTCGCGTAACGGA
				TCCGTTACGCGAGATACTCC
13	SSR554	ChrB17	60℃	CGGAGCCAGAACTCAAACTC	(GT)9	160~164	3	intergenic	CGGAGCCAGAACTCAAACTCTGTGAGTGTGTGTGTGTGTGTGTGGGGGGGGGGGGGGGTCAATCCTTTAAAATCTTTAAAGTTTTACGTGTTTCACTATAAATATCAGTAGTATTTAGACTATTTGCAAAAACCTATGGGGTTGTTTGACCCCATAGGTCATAATGTGGCTCCACC
				GGTGGAGCCACATTATGACC
14	SSR49	ChrB09	60℃	GCACAACAAAGGTCAAAGCA	(TA)47	337~339	2	intergenic	GCACAACAAAGGTCAAAGCATCTCTTTGACTTCAGATCTAGCCCGTCTAGTACATATCCTGTTTTCTATTGCAGCTAATAGCTTTTACTTATAGTTAATTATATATATATATATATATATATATATATATATATATATATATATATATATATATATATATATATATATATATATATATATATATATATATATAATAGCGAACGATAGAGACACCGATATAAATAATACATACGGTTTTAGGCTCGTTAAAACATGTAAAAAATCAGTTTCAAGAAACCATTATTTATTTTAATTTTTTAGAGAAACTAAAAGTCCAAGATTATAAGATAAAAAAAAACAGGAGCATAATCTCTGCG
				CGCAGAGATTATGCTCCTGTT
15	SSR711	ChrB28	60℃	GCGGAGAGATCAAACAGAGG	(CGG)5	233~236	2	intron	GCGGAGAGATCAAACAGAGGCGGTGAGGAATTGTAGCTAGCCAGCTAGGCGATAATGGGGCAAGAGGAGGCCGGCGTAACAGCGAACCACGGCGGCGGCGGCGGCAAGCCGCACGCGGTGGTGGTGGCCTACCCGCTGCAGGGCCACGTCATCCCGGTGGTGCACCTGGCGCTGCGGCTCGCGGCGCGGGGCTTCGCGGTCACCTTCGTCAGCACGGAG
				CTCCGTGCTGACGAAGGT
16	SSR100	ChrA14	60℃	CCTCATTTGTCTTTAGCTTTGC	(TA)6	238~242	3	intergenic	CCTCATTTGTCTTTAGCTTTGCTATATATATATAGTTTGTTATGATTTAGATAGCTTTTTCATATAATATGGCTTGGTGTAGTATTTGTAGAATTACTTTGGATAATTTTCATAGCTCTTAATGTGAAAAATGAATAAAATACAACCAGTTCATTTCATTCATACTCTATATTCTTCTACACATCTTAATGATTCTATTGTCAAAGGGAGAGAAAGATTGG
				CCAATCTTTCTCTCCCTTTGA
17	SSR237	ChrA24	60℃	CGAGGCAATTGATTGATCCT	(TCA)7	159~180	2	3‘UTR	CGAGGCAATTGATTGATCCTGATCAATTTTGACCTGAGAGGTTCATCATCATCATCATCATCACACCAGGTCTATTACTGATTGGGTTGGCCGATCTTCTGCAGGAGAATCGCACAAAATCACGGTCCAATTGTGCCTGTGTCGAAGTAGAGCGTCGTCCCAG
				CTGGGACGACGCTCTACTTC
18	SSR417	ChrB24	60℃	AGCGCTAGGGCTTTCTCG	(GGC)7	142~154	2	intron	AGCGCTAGGGCTTTCTCGCGAGCGGCTTGAGCAGCGCGAACGCGGTCGAGCTGCTGCGTGGCGGCGGCGGCGGCGGCGGCGGAGGCGGTGTCGTCGGGGAGGAGGTCGTCGCGCGCGGCATCAGTGCCAGCAGCAG
				CTGCTGCTGGCACTGATG
19	SSR236	ChrA24	60℃	ACAGGCTCTCCACCATGTTC	(GCA)6	180~201	5	exon	ACAGGCTCTCCACCATGTTCTTGCTCACTGCAGCCTGCATGGTAGTGAATGGAACCACTGTCGCACCAGGCACTGGTGGAAGAACCGCAGCCTGCGGCACTGCAGCCACTGCCGGGGCAGCCACAGGTGCAGCAGCAGCAGCAGCAGGAGGAGGAGGAACCTTTGGCTTC
				GAAGCCAAAGGTTCCTCCTC
20	SSR527	ChrB15	60℃	TGTTGAATTCGGGTTGTTGA	(AT)50	277~349	4	intergenic	TGTTGAATTCGGGTTGTTGACGGGAGATATTTACGTGTAATTTTAATATATATATATATATATATATATATATATATATATATATATATATATATATATATATATATATATATATATATATATATATATATATATATATATATATAAAATTGAGATAGTATATACTGTAATTAATTTGTAAATTTTATTTTAAAAATACTGTGTTTACAACTAGTTACTGTCGAAAACTAAAAGAATCTACTCAATCCGGAGGCAAATGCGGGGGACCCCAAGCATTATGCCCACCCCTCTTCTTCTCCCACCTCTCCCTCTGAGCTGTGCCATACCTG
				CAGGTATGGCACAGCTCAGA
21	SSR39	ChrB16	60℃	CCTATCGATGACGTCCAGGT	(GA)19	182~190	3	intron	CCTATCGATGACGTCCAGGTCCTCCTGCACCACCCCACACACGAAATCCAGCACGAGAGCGACACACAGAAATCATCATCAGATGCAACTCATGATTTCACTCGTCACCACAAGAAACGGAGTGAGAGATGGGGAGAGAGAGAGAGAGAGAGAGAGAGAGAGAGAGAGAGATGCATCAGCGAAAGGAGGCGTTACCACATGTC
				GACATGTGGTAACGCCTCCT
22	SSR497	ChrA15	60℃	GGGTGAGATGATGGAGTCGT	(CGG)5	161~176	2	exon	GGGTGAGATGATGGAGTCGTGGATGGAGGTGCTGCCGCTGCCGCCGGCGCCCTACTTCGCCGGACAGGCGGGCGGGTGGTTCTTGCAGGACCGGCGGGACGGCGGCGGCGGCGGCGTTGGTGGCGGGGAGTGGACGCCGAAGGAGAACAAGGTGTTCGAGG
				CCTCGAACACCTTGTTCTCC
23	SSR624	ChrA21	60℃	TATAAGGCGTGGCTCCTTTG	(AG)9gattgggcacgagaaccag(GA)20	197~231	2	5‘UTR	TATAAGGCGTGGCTCCTTTGGGTTTCTATTTCCTTCTCCCTCAGGTCTGCGATATAATTATCGCGCACACAAAAAGAGGGGCGCAAGAGAGAGAGAGAGAGAGGATTGGGCACGAGAACCAGGAGAGAGAGAGAGAGAGAGAGAGAGAGAGAGAGAGAGAGAGGTGGAGTTTGGATCG
				CGATCCAAACTCCACCTCTC
24	SSR102	ChrA15	60℃	AGGATCAAGAAGGAGCAAACA	(AT)7(AC)7	336~338	2	intergenic	AGGATCAAGAAGGAGCAAACATATTTAATTAATAGAAAATTAAGATTTAAAATGCTAATCTGAAAAGATGATCCAGTATAAGAAGAGAGAAACCTGAGTTAAAAATATAAGATTTTATTTTGAAAATAAGGCTTAAATAGTAAAAGGAAATAAGTAAAGCATGAATCATATATATATATATACACACACACACACAAAGATATATCTAAAATGTATATCCCAAAATAAAAGAAAATAAAAAGAAATGGAAAAAGATGGAGCCGGCCCAGCCACTTCCCACGAGCGCGCCGACCCAGCCCGCTCCTCCGTTTCCCGTCT
				AGACGGGAAACGGAGGAG
25	SSR205	ChrA05	60℃	CTCTCTCCACCTTGCCTACG	(GC)7	163~165	2	intergenic	CTCTCTCCACCTTGCCTACGGACGTCCACAGCGCGCGCGCGCGCACCGATCGATCCAGCCCTCTCGGCACTCCGGCTTCCGGCCTCGATCGCCCGTACGTGCCCGCCGCCCCGCTCCCGGCCGCCATGGGTCTCAAGACCAGTACGTCGTCG
				CGACGACGTACTGGTCTTGA
26	SSR602	ChrB12	60℃	TCCTGAATGCACTGCTCATC	(GA)9	204~220	3	intron	TCCTGAATGCACTGCTCATCGAGACAGAGCAAAGTAAGCAAACTGCAAAGCACTCGAAGAGTATGGAACTCTCTCACTCTTGGCGCGCGCGTGCCAGCGAGCGAATTTTTACTGAGAGGCTTGAGAGAGAGAGAGAGAGAAGAGGTGCGCTTACCTTTAGGAAGCGGACATGGAAGATTGGTCGCT
				AGCGACCAATCTTCCATGTC
27	SSR171	ChrB20	60℃	CCGCTCCTCCTCCTATCTCT	(TC)8ttcctctctctcttc(CT)6	184~186	2	intergenic	CCGCTCCTCCTCCTATCTCTCTCTCTCTCTCTTCCTCTCTCTCTTCCTCTCTCTCTCTCCCTGCCGTCTTCTGCACTGCACTAGCTGCGGCGCGTATAGTTATTGGCGAAATTAGGGCACACCCGTCACACTGCGCTGCCTCCGCTCAGCACAGCTACACGGTTACGA
				TCGTAACCGTGTAGCTGTGC
28	SSR570	ChrB18	60℃	ACAGAAGGGAATGGTGAACG	(TA)8	244~250	3	intergenic	ACAGAAGGGAATGGTGAACGGATAAACTCCTTTTTTATATTAGTAGAGATATGTAAGGTTATCTTTGCATATAATCGTTTGTACTCTATATATATATATATATTACTCATTAGACATCATAAATATATATAAAATATTCATAATATAGTATCAGAACTAGAATACTAACCTAGCTCCTTCCACTGCCATACCACCATTACTACCACCGTCGTACGTTGGATTGAGCC
				GGCTCAATCCAACGTACGAC
