# Supplementary material for: Identification of New Cultivar and Different Provenances of Dendrocalamus brandisii (Poaceae: Bambusoideae) Using Simple Sequence Repeats Developed from the Whole Genome
Source: Plants (Basel). 2024 Oct 17;13(20):2910. doi: 10.3390/plants13202910 (PMC11511551; doi:10.3390/plants13202910)
Supplement: Supplementary file 1 [file plants-13-02910-s001.zip › Table S5. Genetic similarity coefficients between every two of the 12 materials..xlsx]

## Sheet: Sheet1
Table S5. Genetic similarity coefficients between every two of the 12 materials
	D. brandisii from Chiang Mai, Chiang Mai, Thailand	D. brandisii from Mu Cang Chai, Yenbai, Vietnam	D. brandisii from Xishuangbanna, Yunnan, China	D. brandisii from Pu’er, Yunnan, China	D. brandisii from Baoshan, Yunnan, China	D. brandisii from Dehong, Yunnan, China	D. brandisii from Honghe, Yunnan, China	D. brandisii from Yuxi, Yunnan, China	D. brandisii from Lincang, Yunnan, China*	D. brandisii from Lincang, Yunnan, China**	‘Manxie 1’ from Pu’er, Yunnan, China	D. brandisii from Guangzhou, Guangdong, China
D. brandisii from Chiang Mai, Chiang Mai, Thailand	1
D. brandisii from Mu Cang Chai, Yenbai, Vietnam	0.7826	1
D. brandisii from Xishuangbanna, Yunnan, China	0.7447	0.8667	1
D. brandisii from Pu’er, Yunnan, China	0.64	0.7143	0.75	1
D. brandisii from Baoshan, Yunnan, China	0.6531	0.766	0.766	0.66	1
D. brandisii from Dehong, Yunnan, China	0.64	0.7872	0.68	0.6154	0.7292	1
D. brandisii from Honghe, Yunnan, China	0.6667	0.7826	0.7447	0.7826	0.6875	0.6735	1
D. brandisii from Yuxi, Yunnan, China	0.5686	0.64	0.6735	0.6735	0.5882	0.6078	0.6	1
D. brandisii from Lincang, Yunnan, China*	0.6735	0.7872	0.7143	0.75	0.66	0.68	0.6735	0.7447	1
D. brandisii from Lincang, Yunnan, China**	0.4717	0.6	0.5094	0.4545	0.549	0.5385	0.5294	0.4717	0.5094	1
‘Manxie 1’ from Pu’er, Yunnan, China	0.3889	0.4	0.4	0.4	0.3818	0.3051	0.3393	0.3636	0.4259	0.2807	1
D. brandisii from Guangzhou, Guangdong, China	0.7234	0.8043	0.8043	0.766	0.7447	0.66	0.7234	0.7234	0.8043	0.4906	0.52	1
