# Supplementary material for: Identification of New Cultivar and Different Provenances of Dendrocalamus brandisii (Poaceae: Bambusoideae) Using Simple Sequence Repeats Developed from the Whole Genome
Source: Plants (Basel). 2024 Oct 17;13(20):2910. doi: 10.3390/plants13202910 (PMC11511551; doi:10.3390/plants13202910)
Supplement: Supplementary file 1 [file plants-13-02910-s001.zip › Table S6. DNA fingerprint information of the 12 materials..xlsx]

## Sheet: Sheet1
Table S6. DNA fingerprint information of the 12 materials.
	D. brandisii from Chiang Mai, Chiang Mai, Thailand	D. brandisii from Mu Cang Chai, Yenbai, Vietnam	D. brandisii from Xishuangbanna, Yunnan, China	D. brandisii from Pu’er, Yunnan, China	D. brandisii from Baoshan, Yunnan, China	D. brandisii from Dehong, Yunnan, China	D. brandisii from Honghe, Yunnan, China	D. brandisii from Yuxi, Yunnan, China	D. brandisii from Lincang, Yunnan, China*	D. brandisii from Lincang, Yunnan, China**	‘Manxie 1’ from Pu’er, Yunnan, China	D. brandisii from Guangzhou, Guangdong, China
SSR2	150/150	150/150	150/150	150/150	150/150	150/150	150/150	152/152	152/152	150/150	140/140	140/140
SSR84	161/161	161/161	161/161	167/167	164/164	164/164	167/167	170/170	170/170	164/164	161/161	161/161
SSR52	336/336	336/336	336/336	338/338	336/336	336/336	336/336	338/338	338/338	336/336	338/338	338/338
SSR522	161/161	163/163	165/165	165/165	169/169	163/163	163/163	165/165	167/167	163/163	169/169	169/169
SSR18	150/150	150/150	150/150	150/150	150/150	152/152	150/150	152/152	150/150	150/150	150/150	150/150
SSR394	162/165	159/165	159/165	165/168	159/165	165/174	165/165	165/171	165/168	165/165	165/168	165/165
SSR751	218/220	218/220	218/220	218/220	218/220	218/220	218/220	218/220	218/220	218/220	218/218	218/220
SSR243	247/249	247/249	247/249	247/249	247/249	247/249	247/249	247/249	247/249	247/249	237/237	247/249
SSR571	130/200	130/200	130/200	132/202	130/200	130/200	130/202	130/200	130/200	130/200	130/200	130/200
SSR122	152/152	152/152	152/152	152/152	154/154	154/154	152/152	152/152	152/152	152/152	152/152	152/152
SSR599	161/189	161/189	161/189	161/189	163/163	161/189	161/189	161/189	161/189	163/189	161/169	161/189
SSR41	339/339	339/339	339/339	339/339	339/339	341/341	339/339	339/339	339/339	339/339	339/339	339/339
SSR554	164/164	162/162	160/160	160/160	160/160	162/162	160/160	160/160	162/162	162/162	160/160	160/160
SSR49	337/337	339/339	339/339	339/339	339/339	339/339	339/339	339/339	339/339	339/339	339/339	339/339
SSR711	236/236	236/236	236/236	236/236	236/236	236/236	236/236	236/236	236/236	233/233	236/236	236/236
SSR100	242/242	242/242	242/242	242/242	242/242	242/242	242/242	242/242	242/242	240/240	238/238	242/242
SSR237	159/180	159/180	159/180	159/180	159/180	159/180	159/159	159/180	159/180	159/180	159/180	159/180
SSR417	154/154	154/154	142/142	154/154	154/154	154/154	154/154	154/154	154/154	154/154	154/154	154/154
SSR236	186/201	186/201	186/201	186/201	186/201	186/201	186/201	186/201	186/201	183/183	180/192	186/201
SSR527	277/337	277/337	277/337	277/337	277/337	277/337	277/337	277/337	277/337	279/337	337/349	277/337
SSR39	188/190	188/190	188/190	188/190	188/190	188/190	188/190	188/190	188/190	190/190	182/182	188/190
SSR497-3	161/161	161/176	161/176	161/176	161/176	161/176	161/176	161/176	161/176	161/176	161/161	161/176
SSR624	197/231	197/231	197/231	197/231	197/231	197/231	197/231	197/197	197/231	197/231	197/197	197/231
SSR102	336/336	336/336	336/336	336/336	336/336	336/336	336/336	338/338	336/336	338/338	336/336	336/336
SSR205	163/165	163/165	163/165	163/165	163/165	163/165	163/165	163/163	163/165	163/163	163/165	163/165
SSR602	204/220	204/220	204/220	204/220	204/220	204/220	204/220	204/220	204/220	204/220	206/206	204/220
SSR171	186/186	184/186	184/186	184/186	184/186	184/186	184/186	184/186	184/186	184/186	186/186	184/186
SSR570	248/248	248/248	248/248	248/248	248/248	248/248	250/250	248/248	248/248	244/244	248/248	248/248
