# Supplementary material for: Identification of New Cultivar and Different Provenances of Dendrocalamus brandisii (Poaceae: Bambusoideae) Using Simple Sequence Repeats Developed from the Whole Genome
Source: Plants (Basel). 2024 Oct 17;13(20):2910. doi: 10.3390/plants13202910 (PMC11511551; doi:10.3390/plants13202910)
Supplement: Supplementary file 1 [file plants-13-02910-s001.zip › Table S7. The PCR System and PCR program of TP-M13-SSR PCR Method..xlsx]

## Sheet: Sheet1
Table S7. The PCR System and PCR program of TP-M13-SSR PCR Method.
Step 1			Step 2
Reagent	Concentration	Dosage (μL)	Reagent	Concentration	Dosage (μL)
Mix	2×	5	Mix	2×	10
F/R	10 μM	0.2	M13/R	10 μM	0.4
DNA	50ng/μL	1	Step 1 product		2
H2O		Up to 10 μL	H2O		Up to 10 μL
95 ℃	3min		95 ℃	3min
94 ℃	25s	20 cycles	94 ℃	25s	35 cycles
60 ℃	25s		60 ℃	25s
72 ℃	12s		72 ℃	12s
72 ℃	5min		72 ℃	5min
4 ℃	∞		4 ℃	∞
