# Supplementary material for: Identification of New Cultivar and Different Provenances of Dendrocalamus brandisii (Poaceae: Bambusoideae) Using Simple Sequence Repeats Developed from the Whole Genome
Source: Plants (Basel). 2024 Oct 17;13(20):2910. doi: 10.3390/plants13202910 (PMC11511551; doi:10.3390/plants13202910)
Supplement: Supplementary file 1 [file plants-13-02910-s001.zip › Table S8. Nine sets of core primers for 12 materials.xlsx]

## Sheet: Sheet1
Table S8. Nine sets of core primers for 12 materials
Core Primer Combination	SSRs Names
1	SSR522+SSR394	SSR599
2		SSR100
3		SSR236
4		SSR527
5		SSR39
6	SSR397+SSR571	SSR84
7		SSR102
8		SSR205
9	SSR522+SSR571	SSR554
